# Supplementary material for: Promoting healthy aging in a digital world: leveraging technology for enhanced elderly care and wellbeing
Source: Front Aging. 2026 Feb 4;7:1687784. doi: 10.3389/fragi.2026.1687784 (PMC12913556; doi:10.3389/fragi.2026.1687784)
Supplement: Supplementary file 1 [file Table2.xlsx]

## Sheet: Review Table -submit
Author (year)	Population	Technology applications	Key Findings	Source of Extraction
Abadir, P., & Chellappa, R. (2024)	Older adults (conceptual focus, no primary sample)	Artificial intelligence applications	AI improves prediction and diagnostics in older adult care but remains constrained by data quality issues, algorithmic and age-related biases, and ageist design approaches that limit inclusive adoption.	Snowballing
Abadir, P., et al. (2024)	Older adults with Alzheimer's disease (AD)	Artificial intelligence	Addressing Alzheimer’s disease in older adults requires integrated medical and social care, yet gaps in training, tools, and expertise limit equitable access, while many promising AI and digital innovations stall before market adoption.	Snowballing
Abdi, J., et al. (2018)	Elderly adults (including people with and without dementia) living in nursing homes, long-term care facilities, day-care centers, residential care, or community settings	Socially Assistive Robots (SARs), including humanoid and animal-like robots (e.g., Paro, AIBO, NAO) used for affective therapy, cognitive training, social facilitation, companionship, and physiological support	The scoping review synthesizes evidence from 33 studies (61 publications) showing that socially assistive robots can improve mood, reduce agitation and loneliness, enhance social interaction, and support cognitive training in older adults. Benefits are more consistent in group settings and for social facilitation and companionship, while cognitive gains are clearer in cognitively healthy older ad…	Literature from Pubmed
Abdollahi, H., et al. (2023)	Older adults living in the independent living facility at Eaton Senior Communities located in Lakewood, Colorado	Socially Assistive Robots	Social interaction with the robot improved older adults’ mood, while the empathic version was rated as more engaging and likable, highlighting the importance of emotional intelligence in SARs.	Snowballing
Akenine, U., et al. (2020)	Community-dwelling older adults (65+) at increased risk of cardiovascular disease and dementia	eHealth self-management and digital prevention programs in cardiovascular diseases and dementia	Older adults’ engagement with eHealth prevention programs is shaped by access to reliable information, trust in healthcare providers, and the perceived burden and stigma of dementia. Acceptance and engagement vary across countries and are strongly influenced by local healthcare culture and context.	Snowballing
Alharbi, M., et al. (2019)	Older adults aged 65 years and older across community, clinical, and free-living settings (systematic review of 20 empirical studies, total n=3,741 participants)	Wearable trackers for physical activity, ECG, heart rate, and vital signs monitoring in older adults	The systematic review shows that consumer-grade wearable trackers demonstrate generally adequate accuracy and feasibility for measuring step counts, moderate-to-vigorous physical activity, ECG, and heart rate in older adults, but poor accuracy for respiratory rate. Older adults reported high ease of use and adherence over long-term daily wear, and wearable use was associated with increased physic…	Literature from Pubmed
Almeida, A., et al. (2019)	Older adults (65+) living independently in urban settings, including individuals at risk of frailty and mild cognitive impairment	IoT-enabled Ambient Assisted Living (AAL) systems for elderly monitoring	The proposed IoT-aware AAL system enables unobtrusive, city-wide monitoring of older adults’ behavior and supports early detection of frailty and MCI through integrated sensing, data analytics, and risk prediction models. Results show good system scalability and forecasting accuracy, while highlighting challenges related to device usability, power consumption, and real-world deployment.	Snowballing
Almutairi, M., et al. (2022)	Older adults (conceptual focus; no primary sample)	Deep learning–based smart devices for elderly healthcare and behavior detection	The review shows that deep learning, particularly CNNs and hybrid architectures, is widely used to detect elderly behaviors such as falls, abnormal activities, gestures, and depressive disorders in smart environments. While these technologies demonstrate high accuracy and strong potential for real-world deployment, key challenges remain related to data availability, generalizability, interpretabi…	Snowballing
Andtfolk, M., et al. (2022)	Older adults aged 65 years and over, including community-dwelling individuals and residents of nursing homes and long-term care facilities, with some studies focusing on people with dementia (scoping review of 12 studies)	Humanoid robots used in the care of older persons, including robots supporting everyday life, social interaction, cognitive training, and physical training	The scoping review examines how humanoid robots have been used in the care of older persons and identifies perceived benefits and challenges from older adults’ perspectives. Humanoid robots were mainly applied to support everyday activities (e.g., reminders, object handling), provide social interaction and companionship, facilitate cognitive training (e.g., games, medication management), and supp…	Literature from Pubmed
Bagalà, F., et al. (2017)	Older adults living in real-world settings, with falls recorded prospectively using body-worn sensors during daily life	Accelerometer-based wearable sensors and fall detection algorithms for real-world fall monitoring	The study evaluates multiple accelerometer-based fall detection algorithms using a large dataset of real-world falls recorded in older adults during daily life. Results show that algorithm performance is substantially lower in real-world conditions than in laboratory-based simulations, with significant trade-offs between sensitivity and specificity. Findings highlight that many fall detection sys…	Literature from Pubmed
Baragash et al. (2022)	Older adults aged ≥60 years, including community-dwelling individuals and residents of nursing homes and long-term care facilities, with and without cognitive or physical impairments	Virtual reality and augmented reality applications aimed at improving quality of life, including VR/AR-based physical exercise, cognitive training, reminiscence therapy, rehabilitation, and psychosocial interventions	The systematic review indicates that virtual and augmented reality interventions have the potential to improve multiple dimensions of quality of life in older adults, particularly physical function, balance, mobility, cognitive performance, emotional well-being, engagement, and social interaction. VR-based exercise and rehabilitation interventions showed the most consistent benefits for physical …	Literature from Pubmed
Bauer, A. C. M., & Andringa, G. (2020)	Older adults, including cognitively healthy elderly individuals and those experiencing cognitive decline or dementia, considered across community and care settings (literature-based review; no primary human sample)	Immersive virtual reality technologies for cognitive training in older adults, including head-mounted displays and CAVE systems used to train memory, executive function, spatial orientation, and activities of daily living	The narrative literature review discusses the potential of immersive virtual reality as a tool for cognitive training in elderly populations. The authors highlight that immersive VR enables personalized, safe, and ecologically valid training of cognitive functions and activities of daily living, supported by real-time multisensory feedback and high-resolution data capture. Evidence from diverse p…	Literature from Pubmed
Bertolazzi, A., et al. (2024)	Older adults aged 60 years and older with one or more chronic diseases (integrative systematic review including 29 studies and 6,213 participants)	Health technologies for chronic disease management, including telemedicine, telehealth, digital platforms, wearables, mobile health, ICT, smart home technologies, and assistive robots	The integrative systematic review identifies five key domains influencing technology adoption among older adults with chronic diseases: demographic and socioeconomic, health-related, dispositional, technology-related, and social factors. Facilitators include perceived usefulness, ease of use, improved self-management, social connectedness, and early adoption during disease progression, while majo…	Literature from Pubmed
Chan, S., et al. (2024)	Older adults aged 70–96 years without severe cognitive impairment and a small number of caregivers participating in co-design workshops	Generative AI technologies for cognitive assistance and support of daily tasks (e.g., communication, memory support, healthcare, technology learning)	The study reports findings from two in-person co-design workshops in which older adults actively collaborated with GenAI experts to envision and prototype AI-based solutions for supporting daily cognitive tasks. Participants identified high potential for GenAI in communication mediation, memory assistance, reminders, healthcare support, and technology troubleshooting, while consistently emphasizi…	Snowballing
Chen, C., et al. (2023)	Older adults in general aging populations (conceptual focus; no primary sample)	Digital technologies for geriatric care, with emphasis on wearables and remote health monitoring	Perspective highlights the promising role of digital technologies (especially wearables and remote monitoring) in supporting independence, health monitoring and geriatric care for aging populations. It emphasizes potential to shift care paradigms while acknowledging challenges in scalability, adoption, and equity in real-world implementation.	Literature from Pubmed
Chen, J., et al. (2023)	Elderly adults aged 60 years and over, primarily community-dwelling, recruited from elderly activity centers in China (n = 357 valid respondents)	Wearable devices for health monitoring and elderly care, analyzed through an improved UTAUT acceptance framework	The study examines factors influencing elderly users’ intention to accept and actual use of wearable devices using an improved UTAUT model. Results show that performance expectancy, hedonic value, and aesthetic appeal have significant positive effects on intention to use, while perceived cost negatively affects acceptance. Personal innovativeness in information technology and personal physiologic…	Literature from Pubmed
Choudhury, A., et al. (2020)	Older adults aged ≥65 years with one or more chronic conditions, including psychological disorders, eye diseases, and other chronic ailments, as reported across 35 included studies (review-level population; no primary sample)	Machine learning applications in geriatric clinical care for chronic diseases, focusing on diagnosis, risk prediction, and disease progression using clinical, imaging, sensor, and electronic health record data	The systematic review synthesizes evidence from 35 studies using machine learning in geriatric care for chronic diseases, showing that ML techniques have primarily been applied to psychological disorders (e.g., Alzheimer’s disease, depression), eye diseases (e.g., age-related macular degeneration, glaucoma), and other chronic conditions. While many studies report promising diagnostic and predicti…	Literature from Pubmed
Chowdhary, K., (2020)	na	Artificial intelligence	Natural language processing definition	Snowballing
Chu, C.H., (2022)	Older adults (conceptual focus; no primary sample)	Digital agrism in AI	Ageism remains understudied in AI research, and the exclusion of older adults from technology development reinforces societal bias and the digital divide. Future AI research and policy should explicitly address digital ageism to support fair and ethical AI development.	Snowballing
Corregidor-Sánchez, A. I., et al. (2021)	Older adults aged over 60 years, primarily community-dwelling and living in residential or nursing home settings, without severe neurological or musculoskeletal disabilities (systematic review and meta-analysis of 18 RCTs; total n=568)	Virtual reality technology for rehabilitation, including non-specific VR exergames (VRT-NS, e.g., Nintendo Wii, Xbox, PlayStation) and specific VR rehabilitation systems (VRT-S)	The systematic review and meta-analysis show that virtual reality–based interventions have positive effects on functional mobility in older adults compared with conventional therapy or no intervention. Non-specific VR technologies (exergames) demonstrated significantly greater improvements in mobility outcomes, particularly Timed Up and Go and walking endurance, compared with no intervention and …	Literature from Pubmed
David, D.,at al. (2022)	Human users across age groups, including older adults (conceptual focus; no primary sample)	Social robots and human–robot interaction	The acceptability of social robots is influenced by users’ perceived usefulness, social presence, emotional engagement, and ethical concerns such as autonomy, privacy, and deception. Findings highlight that contextual factors, user characteristics, and application domains strongly shape acceptance, with older adults showing heterogeneous attitudes depending on use case and design.	Snowballing
Debauche, O., et al. (2019)	Elderly people and patients living independently at home, including individuals with chronic conditions	Fog IoT–based health monitoring architecture using physiological and environmental sensors	The study proposes a Fog–IoT–Cloud architecture enabling continuous, context-aware monitoring of elderly people and patients at home. Experimental evaluation shows reduced latency, improved local data availability, and higher reliability compared to cloud-only approaches, while highlighting challenges remains.	Snowballing
Dermody, G., et al. (2020)	Community-dwelling older adults aged 60 years and over, including individuals with musculoskeletal pain, fear of falling, mild cognitive impairment, or Alzheimer’s disease, living independently or in residential aged care (systematic review of 7 studies)	Immersive virtual reality applications delivered through head-mounted displays (HMDs) to support physical, cognitive, and psychosocial health outcomes	The systematic review shows that immersive virtual reality interventions delivered via head-mounted displays have potential benefits for community-dwelling older adults across multiple health domains. Reported positive outcomes include reduced pain intensity, improved balance and postural control, decreased fear of falling, enhanced gait and slip-recovery responses, and improvements in cognitive …	Literature from Pubmed
Deusdad, B. (2024)	Older adults living with dementia and their formal and informal caregivers, considered across home, community, and long-term care contexts (review-level, conceptual and literature-based focus; no primary human sample)	Social and companion robots used in dementia care, including pet-type robots (e.g., PARO) and socially assistive robots with cognitive and socio-emotional functions	The review critically examines the ethical implications of using social and companion robots in the care of older adults living with dementia. Key ethical issues identified include informed consent and agency in cognitively impaired populations, risks of replacing or diminishing human care, increased dependency on technology, infantilization, loss of privacy and autonomy, algorithmic and age-rela…	Literature from Pubmed
Dino, M. J. S., et al. (2022)	Older adults, primarily aged 60 years and over, living in community, home, hospital, and long-term care settings, considered as primary users of healthcare robots, with nurses and healthcare professionals as secondary users (integrative review of 55 empirical and theoretical articles)	Healthcare robots for older people, including assistive, rehabilitative, telepresence, social, and humanoid robots, analyzed through nursing, health, and human–computer interaction frameworks	The integrative review synthesizes evidence from 55 studies examining healthcare robots for older adults through the combined lenses of health, nursing, and human–computer interaction. Findings show that healthcare robots are mainly applied to support physical health, communication, rehabilitation, daily activities, and social interaction, with older adults serving as primary users and nurses as …	Literature from Pubmed
Durán-Vega, L. A., et al. (2019)	Elderly adults living in nursing homes, monitored by caregivers	Wearable IoT device and mobile application for remote health monitoring	The study presents an IoT-based remote health monitoring system using a wearable biometric bracelet and mobile application to track vital signs in real time. Usability evaluation showed high perceived ease of use and acceptance by users, suggesting potential to improve monitoring efficiency, caregiver–family communication, and quality of care in nursing home settings.	Snowballing
Espay, A. J., et al. (2016)	Adults with Parkinson’s disease across disease stages, including older adults, considered in clinical care and real-world settings (expert review and task-force report; no primary sample)	Digital health technologies for Parkinson’s disease management, including wearable sensors, mobile and ambient sensing, Internet of Things, remote monitoring systems, and technology-based objective measures (TOMs)	The expert review outlines the challenges and opportunities of applying digital health technologies in Parkinson’s disease, emphasizing that advances in wearable and ambient sensors enable continuous, ecologically valid monitoring of motor and non-motor symptoms in real-world settings. The paper highlights major barriers, including lack of interoperability across devices, limited clinical validat…	Literature from Pubmed
European Parliamentary Technology Assessment (network) (EPTA). (2019)	European elderly population	E-health – using digital technology for remote care, Active and Assistive Living, Robotic technology	The current use of technologies and social innovations in elderly care, describe different policy initiatives, and discuss its societal implications and future perspectives	Grey literature
Executive Office of the President of the United States (2023)	US population and AI-affected individuals, including vulnerable groups such as older adults and persons with disabilities (policy-level focus)	Governance and regulation of artificial intelligence systems across high-risk domains	The Executive Order establishes a comprehensive federal framework to ensure the safe, secure, and trustworthy development and use of artificial intelligence, with explicit attention to civil rights, equity, privacy, and protection of vulnerable populations. It mandates risk assessment, transparency, and accountability measures for AI systems used in healthcare and other critical sectors, emphasiz…	Grey literature
Fear, K., & Gleber, C. (2023)	Older adults and clinicians involved in geriatric care (conceptual focus; no primary sample)	Generative artificial intelligence and large language models (e.g., ChatGPT) in geriatric clinical practice	The editorial discusses the potential of generative AI and large language models to streamline clinical workflows, enhance clinical reasoning, and support patient engagement in older adult care. It also highlights critical risks related to bias, hallucinations, domain-specific knowledge gaps, cost, and environmental impact, emphasizing the need for cautious and governed implementation.	Snowballing
Feil-Seifer, D., & Matarić, M. J. (2005)	Human users across multiple populations, including older adults, individuals with disabilities, and patients in rehabilitation settings (conceptual focus; no primary sample)	Socially Assistive Robotics (SAR)	The paper formally defines socially assistive robotics as assistance delivered through social interaction rather than physical contact. It introduces a taxonomy of interaction modalities, target populations, and task domains, highlighting the relevance of SAR for elderly care, rehabilitation, and cognitive support while identifying key challenges related to autonomy, embodiment, interaction desig…	Snowballing
Felber, N. A., et al. (2023)	Older adults aged ≥65 years and their formal and informal caregivers, considered across home and community care settings (systematic review of 156 empirical and theoretical studies; no primary sample)	Smart home health technologies (SHHTs), including IoT-based home sensors, monitoring systems, assistive autonomous robots, AI-enabled health applications, wearables, and limited use of virtual/augmented reality in home caregiving contexts	The systematic review maps how ethical issues are addressed in the literature on smart home health technologies for caregiving of older persons. Seven major ethical domains were identified: privacy, human versus artificial relationships, autonomy, responsibility, trust, ageism and stigma, and other normative concerns. Findings reveal that over one third of the reviewed studies did not explicitly …	Literature from Pubmed
Flynn, A., et al. (2022)	Older adults aged >60 years living with dementia, across residential aged care facilities, inpatient, community, and hospice settings, together with key stakeholders including formal caregivers, informal caregivers, family members, and health and social care professionals	Virtual reality technologies across the full spectrum of immersion (non-immersive, semi-immersive, and fully immersive VR) applied in dementia care contexts	The qualitative evidence synthesis shows that virtual reality can be a meaningful and engaging experience for older adults living with dementia, supporting emotional well-being, social connection, reminiscence, empowerment, and in some cases perceived improvements in mood, cognition, and daily functioning. VR experiences enabled older adults to feel present in immersive environments, reconnect wi…	Literature from Pubmed
Friend, S. H., et al. (2023)	Patients across the adult and older adult population, including individuals with chronic conditions such as diabetes, cardiovascular disease, epilepsy, and mental health disorders, considered in clinical and real-world care contexts (conceptual and practice-oriented focus; no primary sample)	Wearable digital health technologies (e.g., smartwatches, adhesive sensors, smart rings, continuous glucose monitors) integrated with mobile apps and clinical systems for remote monitoring and care	The editorial outlines the current state and near-term clinical integration of wearable digital health technologies, arguing that wearable DHT has reached an inflection point from consumer wellness tools to clinically relevant technologies. Wearables are described as increasingly capable of providing reliable, continuous physiological and behavioral data that can support disease monitoring, diagn…	Snowballing
Gagliardi, G. (2023)	Older adults with healthy and pathological ageing, including individuals with dementia, MCI, and other cognitive or speech-related disorders (conceptual focus; no primary sample)	Natural language processing techniques and digital linguistic biomarkers for cognitive assessment	The scoping review shows that NLP-based analysis of speech and language can provide non-intrusive, low-cost digital linguistic biomarkers for early detection and monitoring of cognitive decline, particularly dementia. While results across studies are promising, major challenges remain related to data heterogeneity, lack of standardization, limited longitudinal evidence, and translation into real-…	Literature from Pubmed
Gasteiger, N., et al. (2021)	Older adults, including community-dwelling individuals and residents of hospitals and long-term care facilities, together with healthcare professionals and caregivers (review-level population; no primary human sample)	Healthcare robots used in older adult care, including socially assistive robots, telepresence robots, rehabilitation robots, and service robots	The review synthesizes empirical and conceptual literature on the acceptability and ethical implications of robots in healthcare, with a particular focus on older adults. Findings indicate that robots are generally acceptable to older users when they provide clear functional or social value, such as assistance with daily activities, rehabilitation support, monitoring, or social interaction. Key d…	Literature from Pubmed
Gasteiger, N., et al. (2021)	Older adults aged 50 years and over, including cognitively healthy individuals and people with dementia or Alzheimer’s disease, living in private homes, retirement villages, nursing homes, long-term care facilities, hospitals, and community settings (scoping review of 29 studies; total n=632 participants)	Social robots (e.g., Paro, AIBO, MARIO, NAO, telepresence robots) and computer agents (embodied conversational agents, virtual agents) designed to reduce loneliness through companionship, social facilitation, communication, and reminders	The scoping review synthesizes evidence from 29 studies indicating that social robots and computer agents generally have positive effects on at least one loneliness-related outcome in older adults. Most interventions reduced loneliness by acting as direct companions or as catalysts for social interaction, while fewer facilitated remote communication or reminders of social engagement. Quantitative…	Literature from Pubmed
Genge, C., et al. (2023)	Older adults aging in place, their caregivers, and health and social care systems, with a focus on the Canadian context (conceptual and policy-level focus)	AgeTech, including digital health, smart home technologies, IoT, assistive technologies, wearables, robotics, and virtual care	The review synthesizes evidence and practice-based insights to identify five key messages for policymakers and funders on how technology can effectively support aging in place. It emphasizes the need for a life-course perspective that recognizes heterogeneity among older adults, alignment of technologies with real user needs, and the importance of complementing rather than replacing human care. F…	Literature from Pubmed
Godfrey, A. (2017)	Older adults living independently in community and free-living environments, including healthy ageing populations and individuals with movement disorders (narrative review focus)	Wearable inertial sensor technologies for gait analysis and fall detection to support independent living	The review synthesizes evidence on the use of inertial sensor-based wearables to monitor macro and micro gait characteristics and detect falls in older adults during free-living conditions. It highlights gait as a clinically meaningful biomarker of ageing and functional decline and discusses how wearable-derived spatiotemporal gait parameters can support fall risk assessment and independent livin…	Literature from Pubmed
Gomes, K. B., et al. (2023)	Community-dwelling and institutionalized older adults aged 75+ years without baseline cognitive or functional impairment	Machine learning models applied to routine laboratory tests for prediction of cognitive and functional decline	Machine learning models, particularly random forest, demonstrated good accuracy in predicting one-year cognitive (accuracy = 0.79) and functional decline (accuracy = 0.92) in adults aged 75+ using routine laboratory tests. The findings suggest that low-cost, widely available blood biomarkers combined with ML may enable early identification of individuals at risk of cognitive and functional deteri…	Snowballing
Ho, M., et al. (2023)	Adult and older clinic visitors in Japan, with a majority aged over 60 years	Emotional artificial intelligence applications in healthcare (including emotion-sensing AI, care robots, and empathic chatbots)	The cross-sectional survey shows that acceptance of emotional AI in healthcare is positively associated with familiarity with AI and community engagement, and negatively associated with fear of losing control to AI. Older age is linked to more negative attitudes, while privacy and discrimination concerns are not significant predictors, highlighting the role of cultural and contextual factors in A…	Snowballing
Hsieh, K. L., et al. (2023)	Community-dwelling older adults aged 50 years and older	Mobile health technologies and smartphone-based applications for fall risk assessment and prevention	The review shows that mobile technologies, particularly smartphone-based applications using inertial sensors, can reliably assess static and dynamic balance and support personalized fall risk screening in older adults. While mobile health tools demonstrate strong potential to enable prediction, personalization, prevention, and participation (P4 model), most applications remain insufficiently vali…	Literature from Pubmed
International Organization for Standardization (ISO). (2021)	na	Robotics	Robotics definition	Grey literature
Jindal, J. A., et al. (2024)	Patients and healthcare professionals across health systems (conceptual focus; no primary sample)	Generative artificial intelligence applications in healthcare systems	The perspective argues that generative AI differs fundamentally from traditional AI in healthcare and that its value is often unclear when deployed top-down. It highlights that bottom-up adoption by clinicians may generate greater utility, but requires cultural adaptation, transparency, and continuous evaluation to avoid inefficiencies, safety risks, and misaligned expectations of productivity ga…	Snowballing
Jo, T. H., et al. (2021)	Independently living older adults aged 68–87 years (all female) in South Korea	Internet of Things–based integrated smart home systems combining wearable and non-wearable sensors for aging-in-place	The study shows that older adults perceive integrated smart home systems as highly beneficial for independent aging, particularly for health-related and indoor air quality monitoring. While participants reported usability challenges, discomfort from sensor maintenance, and initial privacy concerns, perceived benefits outweighed these barriers once adequate awareness was provided. Willingness to a…	Snowballing
Kachouie, R., et al. (2014)	Older adults aged 60 years and over, including community-dwelling individuals and residents of nursing homes and long-term care facilities (systematic review of 33 studies)	Socially assistive robots (SAR) for elderly care, including humanoid, animal-like, and companion robots	The systematic review examines the use of socially assistive robots in elderly care and reports that SAR are primarily designed to support social interaction, companionship, cognitive stimulation, and emotional well-being. Across the reviewed studies, robots such as humanoid and pet-like companions were generally perceived as acceptable and engaging by older adults, with positive effects reported…	Literature from Pubmed
Karim, H. T., et al. (2022)	Older adults affected by mental health conditions, including depression, dementia, and neuropsychiatric disorders, considered across clinical and research settings (conceptual focus; no primary human sample)	Artificial intelligence applications in geriatric mental health research and clinical care, including machine learning, natural language processing, wearable sensors, smart home technologies, and electronic health records	The editorial outlines the potential role of artificial intelligence in advancing geriatric mental health research and clinical care by improving diagnosis, prognosis, and treatment personalization for older adults. It highlights emerging applications of AI using multimodal data sources—such as wearable sensors, electronic health records, speech and language data, neuroimaging, and smart home sen…	Literature from Pubmed
Kekade, S., et al. (2018)	Older adults aged 65 years and over, primarily community-dwelling, together with a comparison group of non-elderly adults (systematic review of 31 studies and survey of 233 participants)	Wearable devices for health monitoring, including physical activity trackers, vital sign sensors (heart rate, blood pressure), ECG, glucose monitoring, fall detection, and assisted living applications	The study combines a systematic review and a survey to assess both the availability and real-world use of wearable devices among older adults. The review shows that most wearable technologies demonstrate feasibility and positive health monitoring outcomes, particularly for physical activity and vital signs, but that elderly populations are underrepresented in clinical testing and studies often la…	Literature from Pubmed
Kim et al. (2020)	Older adults / aging populations (population-level perspective)	Technology for healthy aging (gerontechnology, smart technology, assistive technology, AAL, aging in place, digital health)	The literature shows strong conceptual fragmentation and lack of uniform definitions of technology for aging; most concepts are goal-oriented and individual-focused, with poor differentiation of actual technology domains and limited population-level or public health perspectives. A clear technology strategy for healthy aging is missing, and better conceptual frameworks are needed to guide policy,…	Literature from Pubmed
Kim, D. J., et al. (2024)	Senior citizens aged 65 years and older living in local communities in South Korea, including health-vulnerable and digitally underserved older adults (policy and large-scale public service focus)	AI- and Internet of Things (AI-IoT)–based digital healthcare services integrating wearables, home medical devices, mobile applications, and screen-based AI speakers	The review reports outcomes and future strategies of a nationwide, public AI-IoT–based healthcare initiative for senior citizens implemented through local public health centers in South Korea. Evidence from pilot and scaled deployments involving tens of thousands of participants shows significant improvements in health behaviors, physical activity, nutrition, blood pressure, body mass index, frai…	Literature from Pubmed
Klaver, N. S., et al. (2021)	Independently living older adults aged 65+ in the Netherlands	mHealth applications (mobile health apps) for health self-management and care access	The study finds that perceived performance risk, legal concern, and privacy risk are significantly negatively associated with older adults’ intention to use mHealth apps, while trust is positively associated, suggesting that addressing perceived risks and enhancing trust could increase mHealth adoption among older adults.	Snowballing
Koh, W. Q., et al. (2021)	Older adults and people with dementia in health and social care settings (conceptual focus; no primary sample)	Social robots for psychosocial interventions and elderly care	The protocol outlines a scoping review designed to identify barriers and facilitators affecting the real-world implementation of social robots for older adults and people with dementia. It emphasizes the heterogeneity of implementation terminology in the literature and proposes the use of the Consolidated Framework for Implementation Research (CFIR) to systematically map multilevel factors influe…	Literature from Pubmed
Koo, B. M., & Vizer, L. M. (2019)	Older adults aged 50 years and older, including individuals with normal cognition, mild cognitive impairment, and dementia (conceptual focus; no primary sample)	Mobile technologies (smartphones, tablets, PDAs) for cognitive assessment and digital phenotyping	The scoping review shows that mobile technologies enable feasible, repeated, and cost-effective cognitive assessment in older adults, supporting early detection of cognitive decline through both active tests and passive data streams (e.g., touch interactions, speech, GPS, and movement). Mobile assessments demonstrate high completion rates and potential for person-centered, real-world monitoring, …	Literature from Pubmed
Kourtis, L. C., et al. (2019)	Older adults and individuals at risk of or affected by Alzheimer’s disease (conceptual focus; no primary sample)	Mobile and wearable devices for digital biomarker discovery and digital phenotyping in Alzheimer’s disease	The review highlights the strong potential of consumer-grade mobile and wearable devices to capture passive, high-frequency digital biomarkers related to motor function, speech and language, autonomic nervous system activity, sleep patterns, behavior, and cognition. These digital biomarkers may enable earlier detection and longitudinal monitoring of Alzheimer’s disease compared to traditional cli…	Snowballing
Kulurkar, P., et al. (2023)	Older adults at risk of falls living independently, monitored in smart home-care settings	AI-based fall detection using wearable inertial sensors integrated with IoT and edge computing	The study proposes an IoT-enabled smart home-care system combining wearable accelerometer-based sensors with deep learning (LSTM) models deployed at the edge to predict and detect falls in older adults. Using real-time data streams and optimized sensor placement, the system achieved high fall detection accuracy (up to ~96–99%), demonstrating the potential of AI-driven wearable sensing to support …	Snowballing
Lee, C. H., et al. (2023)	Older adults and ageing populations across healthcare, home-care, and assisted living contexts (conceptual focus; no primary sample)	AI-enabled digital transformation in elderly healthcare (machine learning, deep learning, IoT, wearables, smart homes, smart product–service systems)	The review identifies three dominant application domains of AI in elderly healthcare: health prevention (e.g., fall detection and risk prediction), health screening (e.g., chronic disease diagnosis, frailty and cognitive assessment), and daily-life health assistance (e.g., activity recognition, remote monitoring, assisted living). AI-driven digital transformation enables real-time, predictive, an…	Snowballing
Lee, H., et al. (2022)	Older adults aged 65 years and over, including community-dwelling and institutionalized individuals with cognitive impairment or dementia (systematic review and meta-analysis of 9 studies; total n=575)	Artificial intelligence–based socially assistive robots (SAR), including humanoid, animal-like, and companion robots for cognitive support	The systematic review and meta-analysis shows that interventions using AI socially assistive robots have a positive effect on cognitive function in older adults, with a pooled effect size of Hedges g=0.43 (95% CI –0.04 to 0.90) based primarily on MMSE outcomes. Anthropomorphic and interactive robots were found to be more effective than non-interactive or purely pet-like robots in supporting cogni…	Literature from Pubmed
Lee, Y.-H., et al. (2023)	Older adults aged 65 years and over with frailty, prefrailty, or elevated fall risk, primarily community-dwelling and living in residential or nursing home settings (meta-analysis of 19 randomized controlled trials; total n=1,095 participants)	Interactive virtual reality exercise programs for frailty management, including VR exergames and motion-based VR training systems (e.g., Nintendo Wii, Microsoft Kinect, and self-developed VR platforms)	The meta-analysis demonstrates that interactive virtual reality exercise programs significantly improve key frailty-related outcomes in older adults. When frailty was defined by fall risk, VR interventions significantly increased lower-limb muscle strength, walking speed, and balance, and significantly reduced fall risk. When frailty was defined using the Fried frailty phenotype, significant impr…	Literature from Pubmed
Leung, G. H. D., et al. (2024)	Ageing populations affected by chronic and age-related diseases, considered at the molecular and systems biology level (conceptual focus; no primary human sample)	Artificial intelligence–driven discovery of dual-purpose aging and disease therapeutic targets	The article discusses how artificial intelligence can accelerate the identification of molecular targets that simultaneously modulate aging processes and age-related diseases. By integrating multi-omics data, biomedical literature, and deep learning models, AI approaches enable the discovery of shared pathways and targets (e.g., mTOR, AMPK, SIRT1, IGF-1) that influence both aging hallmarks and di…	Literature from Pubmed
Li, C., et al. (2021)	Older adults (conceptual focus; review of barriers and gaps)	Design considerations and usability barriers for mobile health (mHealth) applications targeting older adults	The review identifies key barriers to the usability and accessibility of mHealth apps for older adults, including design flaws, limited usability testing with elderly users, and exclusion of older age groups in existing research, and highlights critical knowledge gaps that must be addressed to improve adoption and effectiveness of mobile health technologies for aging populations.	Literature from Pubmed
Li, G., et al. (2022)	Older adults aged 55 years and over residing in long-term care facilities, including nursing homes and assisted living facilities, with or without physical frailty, cognitive impairment, dementia, or fall risk (systematic review of 30 studies; total n=1057 participants)	Virtual reality–based interventions in long-term care settings, including VR-based exercise, cognitive stimulation, reminiscence therapy, horticultural therapy, and aromatherapy delivered through non-immersive, semi-immersive, and immersive VR systems	The systematic review indicates that virtual reality–based interventions may be a safe and potentially effective approach to improving physical health outcomes among older residents in long-term care facilities. Positive effects were most consistently observed for balance, fall risk, functional ability, mobility, physical activity, frailty, sleep quality, and exercise intensity, although results …	Literature from Pubmed
Li, S. (2024)	Health professions education literature, including medical, nursing, surgical, and allied health education contexts (bibliometric analysis of 956 publications indexed in Web of Science; no human participants)	Immersive technologies in health professions education, including virtual reality, augmented reality, mixed reality, and X-reality applications for training, simulation, and skills acquisition	The bibliometric analysis provides a comprehensive, data-driven overview of the research landscape on immersive technologies in health professions education. Results show a sharp growth in publications after 2015, with virtual reality as the dominant technology, followed by augmented and mixed reality. Research is primarily concentrated on surgical training, anatomy education, simulation, and per…	Snowballing
Liu, F., et al. (2023)	Older adults aged 65 years and over undergoing hip fracture surgery across hospital settings in Europe, Asia, and the United States (systematic review and meta-analysis of 18 studies; 398,422 patients)	Machine learning–based predictive models applied to clinical and administrative data for postoperative mortality risk stratification in older adults with hip fracture	The systematic review and meta-analysis demonstrate that machine learning models provide superior predictive performance for postoperative mortality in older adults with hip fracture compared to traditional clinical scoring systems. Pooled results show a C-index of 0.762 (95% CI 0.691–0.833) in training datasets and 0.838 (95% CI 0.783–0.892) in validation datasets, outperforming commonly used sc…	Literature from Pubmed
Liu, M., et al. (2022)	Healthy older adults aged ≥60 years with intact cognitive function and no major neurological or visual impairments, living in community or institutional settings (systematic review and meta-analysis of 15 randomized controlled trials; total n=704 participants)	Virtual reality training interventions (immersive and non-immersive VR exergames and balance training systems) aimed at improving balance and functional mobility	The systematic review and meta-analysis demonstrate that virtual reality training significantly improves functional mobility and balance in healthy older adults compared with traditional physical training. Pooled analyses showed significant improvements in Timed Up and Go performance and one-leg stance with open eyes, indicating enhanced mobility and postural control. Subgroup analyses revealed t…	Literature from Pubmed
Loveys, K., et al. (2022)	Older people receiving long-term care services in nursing homes, assisted living facilities, dementia units, and community-based LTC settings (systematic review of 31 studies conducted in high-income countries)	AI-enhanced interventions for long-term care, including socially assistive robots, environmental sensors, and wearable sensors	The systematic review synthesizes evidence on the acceptability and effectiveness of AI-enhanced interventions in long-term care settings. Included studies primarily evaluated socially assistive robots, followed by environmental and wearable sensors, targeting outcomes such as social participation, mood, agitation, quality of life, cognition, functional ability, falls, and hospitalisation. Overal…	Literature from Pubmed
Luo, C., et al. (2024)	Community-dwelling older adults aged 65+	Acceptance of socially assistive robots (SARs) and influencing factors	The study finds that older adults’ acceptance of socially assistive robots is significantly shaped by perceived usefulness, social influence, and personal attitudes toward technology, with higher acceptance linked to positive expectations of support and lower acceptance tied to concerns about autonomy, usability challenges, and perceived lack of social presence, highlighting the role of individua…	Literature from Pubmed
Mano, L. Y., et al. (2016)	Elderly people and patients receiving home-based care, living independently or recovering from illness	IoT-enabled Health Smart Homes using cameras, image processing, and emotion recognition for in-home monitoring	The study proposes a Health Smart Home architecture integrating IoT sensors, cameras, and machine learning to enable patient identification and automatic emotion recognition in home-care settings. Results demonstrate high accuracy in patient identification and feasible emotion recognition, showing that image-based monitoring can provide non-intrusive, individualized, and scalable support for home…	Snowballing
Merkel, S., & Hess, M. (2020)	Community-dwelling older adults aged 65+ in European countries who use the internet	Internet-based health and social care services (eHealth, telehealth, online consultations, digital care access)	The study shows that the use of internet-based health and care services among older Europeans is strongly shaped by socioeconomic factors and country context. Higher education, higher social class, younger age within the elderly group, and living in urban areas are associated with higher eHealth use, while at the country level participation in lifelong learning is a key driver. Findings highlight…	Snowballing
Meskó, B. and Topol, E.J., (2023)	na	Artificial intelligence	Generative AI definition	Snowballing
MIT Sloan School of Management. (2023)	na	Artificial intelligence	Emotion AI definition	Grey literature
Mody, L., et al. (2008)	Older adults across community, hospital, and institutional settings participating in aging research (conceptual and practical focus)	Cross-cutting factors affecting participation in aging and health research (recruitment, retention, inclusion)	The paper highlights that older adults are systematically underrepresented in health research due to medical complexity, cognitive and functional limitations, social and cultural barriers, and burdensome study designs. It provides evidence-based strategies to improve recruitment and retention, emphasizing the need to adapt research protocols to older adults’ capacities and contexts, which is crit…	Snowballing
Mois, G., & Beer, J. M. (2020)	Older adults aged 65 years and over, primarily in the United States, including community-dwelling individuals and those receiving home-based or institutional care (review-level, conceptual focus; no primary human sample)	Healthcare robotics to support healthy aging, including assistive robots, socially assistive robots, telepresence robots, and home-based robotic systems	The narrative review examines how healthcare robots can support healthy aging by providing physical, cognitive, and social assistance to older adults, with a particular emphasis on aging in place and independence. The authors synthesize evidence showing that robots can assist with instrumental activities of daily living, medication reminders, mobility support, cognitive assessment and training, s…	Literature from Pubmed
Möller, J., et al.(2024)	Older adults aged 65+ in Europe (Italy, France, Germany) and Japan, classified as Internet users and non-users	Digital behavior, ICT use, and user profiling for the design of technological coaching systems for active and healthy aging	The study shows substantial cross-country differences in Internet use among older adults, with lower digital engagement associated with older age, lower education, female gender, poorer health, and lower social participation. Findings highlight that understanding digital behavior and user profiles is essential for user-centered design and successful deployment of digital coaching systems for heal…	Snowballing
Moore, K., et al. (2021)	Older adults aged 51–94 years, including healthy individuals and those with chronic conditions, dementia, Parkinson’s disease, obesity, and fall risk (qualitative systematic review of 20 studies; 349 participants)	Wearable devices for health monitoring, including activity trackers, fall detection devices, step counters, and smartwatches	The qualitative meta-synthesis identifies four key determinants of successful wearable adoption and long-term use among older adults: openness to engage and functional ability, motivation for device use (intrinsic and extrinsic), integration into daily life, and device features. Findings show that wearable devices are adopted not for novelty but when they serve a clear, meaningful purpose and add…	Literature from Pubmed
O’Connor, S., et al. (2022)	Older adults aged 60 years and over across hospital, community, and long-term care settings, with a specific focus on nursing practice and involvement (scoping review of 14 empirical studies)	Artificial intelligence techniques for falls risk prediction and management, including machine learning models, decision trees, Bayesian networks, artificial neural networks, and natural language processing applied to clinical and nursing data	The scoping review synthesizes evidence from 14 empirical studies examining the use of artificial intelligence to support falls management in older adult care, with a specific focus on nurses’ involvement. Findings show that machine learning–based approaches are predominantly used to identify falls risk factors and develop predictive models using electronic medical records, nursing notes, inciden…	Literature from Pubmed
Offermann, J., et al. (2024)	Adults across the lifespan, including younger (<50 years) and older (≥50 years) participants, both healthy and with chronic conditions, in Germany	Assistive technologies for aging and care (e.g., monitoring, safety, and support technologies) and attitudes toward their use	The study shows that health status is more influential than chronological age in shaping perceptions of aging, while acceptance of assistive technologies is generally high across groups but highest among older adults with chronic conditions. However, attitudes toward technology use in end-of-life situations differ markedly, with older chronically ill participants expressing significantly more res…	Snowballing
Olender, R. T., et al. (2023)	Older adults aged 65 years and over across hospital, emergency, primary care, and community settings (systematic review of 37 studies; meta-analysis of 8 studies)	Machine learning models applied to electronic healthcare records for prediction of clinical outcomes in older adults	The systematic review and meta-analysis demonstrate that machine learning models show good discriminatory power in predicting clinical outcomes in older adults, particularly mortality. Meta-analysis of eight studies yielded pooled AUC-ROC values of 0.80 (95% CI 0.76–0.84) for mortality within 6 months and 0.81 (95% CI 0.76–0.86) for mortality beyond 6 months. Machine learning models generally out…	Literature from Pubmed
Olmedo-Aguirre, J. O., et al. (2022)	Older adults aged 60–65 years and over affected by chronic and degenerative diseases, with a focus on remote monitoring needs (review of 56 primary studies and commercial devices)	Wearable devices and IoT-based remote healthcare technologies for monitoring physiological parameters in older adults	The review provides a comprehensive mapping of wearable devices and IoT-based technologies for remote healthcare monitoring in older adults, covering both commercial and research-stage devices. It identifies key physiological parameters monitored by wearables, including glucose, heart rate, oxygen saturation, blood pressure, respiratory rate, and heart rate variability, which are most relevant fo…	Literature from Pubmed
Osman, M., et al. (2024)	Adult and older patients represented in electronic healthcare records across hospital, primary care, emergency, and community settings (systematic review of 22 studies)	Natural language processing (NLP) applied to electronic healthcare records for identification of ageing syndromes	The systematic review shows that NLP algorithms can feasibly identify ageing syndromes—including falls, delirium, dementia, frailty, sarcopenia, and incontinence—from unstructured clinical text in electronic healthcare records with generally acceptable diagnostic accuracy (sensitivity 57.1–100%, specificity 84.0–100%). However, study quality is variable, external validation is rare, and reporting…	Literature from Pubmed
Palanica, A., et al. (2019)	Practicing general physicians with an MD degree, aged 28–73 years, located across the United States (cross-sectional web-based survey; n=100 physicians)	Artificial intelligence–based health care chatbots (conversational agents) used for patient support, health information delivery, and administrative health care tasks	The survey shows that physicians hold mixed but generally pragmatic views on the use of chatbots in health care. Many physicians perceived potential benefits for patients in managing their own health, improving access and timeliness of care, supporting medication adherence, diet, physical activity, and stress reduction. The strongest agreement concerned administrative and logistical uses, such as…	Snowballing
Palmier, C., et al. (2024)	Older adults, with particular focus on potentially vulnerable individuals living at home, in hospitals, or in long-term care settings (conceptual and literature-based focus; no primary human sample)	Robotic coaching solutions for health and prevention in older adults, including AI-enabled social robots, virtual agents, sensors, IoT devices, and data-driven personalized coaching systems	The narrative review identifies and synthesizes key ethical issues and practice recommendations related to the use of robotic coaching solutions for older adults. Across 25 selected publications, the most frequently discussed ethical concerns include benefit–harm balance (e.g., safety risks, algorithmic bias, risk of deception and social isolation), respect for autonomy (e.g., informed consent, d…	Literature from Pubmed
Papadopoulos, C., et al. (2022)	Older adults aged 65+ residing in long-term care homes in England and Japan, without severe dementia or frailty	Culturally competent artificial intelligence embedded into socially assistive humanoid robots (Pepper)	The randomized controlled trial shows that socially assistive robots embedding culturally competent AI significantly improved older adults’ emotional wellbeing compared to care as usual, with additional positive trends in mental health and reduced loneliness. While physical health outcomes did not change over the short intervention period, findings provide robust evidence that culturally adaptive…	Snowballing
Papadopoulos, I., et al. (2020)	Older adults receiving health and social care services, including people with dementia, as well as formal caregivers and health and social care professionals involved in their care (systematic review of 29 studies)	Socially assistive humanoid and animal-like robots used in health and social care settings to support daily activities, social interaction, monitoring, and emotional support	The systematic review identifies key enablers and barriers affecting the implementation of socially assistive robots in health and social care for older adults. Enablers include perceived usefulness, positive attitudes toward technology, organizational support, user training, adaptability of robots to individual needs, and involvement of end users in design and implementation. Barriers include et…	Literature from Pubmed
Pilotto, A., et al. (2018)	Older adults with varying levels of frailty and disability, and their caregivers (conceptual clinical perspective)	Information and communication technologies, assistive technologies, smart homes, and robotics for geriatric care	The commentary discusses the potential of ICT, assistive technologies, smart home systems, and robotics to enhance independence, safety, mobility, rehabilitation, and quality of life in older adults. It highlights that despite strong technological progress, widespread adoption is limited by psychosocial and ethical concerns, acceptance, costs, and lack of robust clinical evidence, emphasizing the…	Snowballing
Pino, M., et al. (2015)	Community-dwelling older adults, including healthy older adults, persons with mild cognitive impairment (MCI), and informal caregivers of people with dementia	Socially assistive robots (SAR) for home-based support, including cognitive assistance, social interaction, safety monitoring, and caregiving support	The study shows that acceptance of socially assistive robots varies significantly across stakeholder groups and is strongly driven by current needs rather than age alone. Persons with MCI and caregivers perceive higher usefulness and intention to use SAR than healthy older adults, particularly for cognitive support, safety, and social interaction. Key determinants of acceptance include personaliz…	Snowballing
Podoletz, L. (2023)	General population in public and urban environments, indirectly affected by the deployment of emotional AI systems in security and crime prevention contexts (conceptual focus; no primary sample)	Emotional AI and affective computing technologies used for emotion recognition in crime prevention, policing, and surveillance	The paper provides a critical analysis of the use of emotional AI in crime prevention and policing, arguing that emotion recognition technologies lack robust scientific validity and reliable accuracy in real-world contexts. It highlights substantial risks related to bias, discrimination, privacy invasion, and erosion of civil liberties, particularly when emotional AI is used for predictive or pre…	Snowballing
Pu, L., et al. (2019)	Older adults aged 65+ in long-term care and community settings (systematic review and meta-analysis of RCTs and controlled studies)	Social robots (including humanoid and pet-like robots) for psychological and quality-of-life outcomes in older adults	The systematic review and meta-analysis indicate that social robots may have positive effects on agitation, anxiety, engagement, social interaction, and quality of life in older adults, including reductions in loneliness and improvements in psychosocial outcomes. However, results on statistical significance for some outcomes were limited due to high heterogeneity and risk of bias across studies. …	Literature from Pubmed
Qian, K., et al. (2021)	Older adults living independently or with chronic conditions (conceptual focus; no primary sample)	Artificial Intelligence of Things (AIoT) combining IoT sensors, signal processing, and machine learning/deep learning for assisted living and healthcare monitoring	The review provides a comprehensive overview of AIoT applications for elderly care, identifying assisted living and health-care monitoring as the two main domains. It shows that AIoT systems leveraging multimodal data (audio, video, wearable and non-wearable sensors) can effectively support fall detection, activity recognition, chronic disease monitoring, and early detection of cognitive and ment…	Snowballing
Raja, M., et al. (2021)	Adults aged 75 years and older living at home in European countries	Telehealth systems, digital devices, and ICT used in home and community settings (e.g., telehealth services, digital pens, smartphones, robots, everyday digital technologies)	The scoping review shows that older Europeans aged 75+ have experienced telehealth and digital technologies both as facilitating independence, security, and access to care, and as burdensome or challenging. The most consistent facilitator of adoption is ease of use, while major barriers include functional limitations, difficulties remembering instructions, technical problems, and concerns about e…	Literature from Pubmed
Robinson, F., & Nejat, G. (2022)	Older adults living in long-term care or community settings (conceptual focus based on reviewed HRI studies)	Socially assistive robots (SARs) for senior care, with a focus on robot design, interaction modes, and adaptive behaviors	The review identifies robot appearance, interaction modes (speech, gestures, touch, displays), and adaptive social behaviors as key determinants of trust, acceptance, intent to use, and wellbeing in older adults. Findings highlight that personalization, multimodal interaction, and culturally and ethically sensitive design are critical for effective long-term human–robot interaction in senior care…	Literature from Pubmed
Sahu, A. K., et al. (2024)	Older adults aged ≥60 years, including low-income and marginalized seniors living independently in the community, with some participants affected by chronic conditions such as diabetes or sleep disorders (small exploratory user study and conceptual focus)	AI-based virtual assistants and intelligent voice assistants (e.g., Alexa-, Google Home–like systems) applied to healthcare support, health information seeking, daily task assistance, and home-based care	The study explores the potential role of AI-driven virtual assistants in healthcare and daily support for older adults, highlighting perceived benefits in accessing health information, managing simple health-related tasks, and supporting independence at home. Findings suggest that older adults recognize the potential usefulness of virtual assistants for health data retrieval, reminders, and assis…	Snowballing
Sakaki, K., et al. (2021)	Older adults aged ≥60 years with and without mild cognitive decline (excluding dementia), living in community and institutional settings (systematic review of 11 randomized controlled trials)	Virtual reality–based physical exercise interventions (VR-PE), including exergames, motion-capture systems, VR cycling, kayak ergometers, and balance-based VR training	The systematic review indicates that VR-based physical exercise interventions can have beneficial effects on cognitive function in older adults with and without mild cognitive decline. Six of the eleven included randomized controlled trials reported significant cognitive improvements, particularly in executive functions (notably inhibition and shifting), general cognitive performance, working mem…	Literature from Pubmed
Shen, J., & Naeim, A. (2017)	Older adults aged 65 years and over with cancer in the United States, including community-dwelling and home-monitored patients (conceptual and clinical review focus)	Telehealth, wearable sensors, mobile health technologies, and smart connected homes for geriatric oncology	The review discusses the emerging role of telehealth and wearable sensor technologies in complementing traditional geriatric assessment for older adults with cancer. It highlights that wearable sensors can provide objective, real-time data on functional status, physical activity, gait, falls, and symptom burden, potentially improving risk stratification, toxicity prediction, and early detection o…	Literature from Pubmed
Shirini, D., et al. (2023)	Older adults affected by cancer and age-related diseases, considered across the aging continuum with emphasis on biological aging profiles (conceptual focus; no primary human sample)	Artificial intelligence applications for aging research and cancer drug development, including machine learning and deep learning applied to multi-omics, clinical, and imaging data	The article discusses how artificial intelligence can be leveraged to integrate biological, clinical, and environmental aging data to improve cancer drug development and personalized treatment in older adults. AI approaches are described as enabling identification of aging biomarkers, discovery of novel and repurposed drug targets, optimization of therapeutic dosing, prediction of treatment respo…	Literature from Pubmed
Shishehgar, M., et al. (2017)	Older adults aged approximately 60 years and over, including community-dwelling individuals and residents of aged-care facilities, as reported across the reviewed studies (systematic review of 58 studies)	Robotic technologies for aged care, including companion robots, telepresence robots, rehabilitation robots, manipulator service robots, reminder robots, health monitoring robots, domestic robots, entertainment robots, and fall detection/prevention robots	The systematic review evaluates the effectiveness of various robotic technologies in assisting older adults across multiple problem areas, including social isolation, dependent living, physical and cognitive impairment, mobility limitations, poor health monitoring, lack of recreation, reminding problems, and fall prevention. Findings indicate that robotic technologies generally have a positive bu…	Literature from Pubmed
Skurla, M. D., et al. (2022)	Older adults aged 50 years and over, including cognitively healthy individuals and those with mild cognitive impairment, Alzheimer’s disease, dementia, or PTSD, primarily living in community and clinical settings (systematic review of 55 studies)	Virtual reality technologies applied to geriatric mental health, including VR-based cognitive screening, testing, training, and therapeutic interventions	The systematic review synthesizes evidence from 55 studies on the use of virtual reality in mental health applications for older adults. Findings indicate that VR is most strongly supported as a tool for cognitive screening, assessment, and cognitive training, particularly for spatial navigation, memory, executive function, and activities of daily living. VR-based tasks demonstrated good ecologic…	Literature from Pubmed
Stanmore, E., et al. (2017)	Clinical and non-clinical populations across the lifespan, including healthy older adults and individuals with conditions associated with cognitive impairment such as mild cognitive impairment, Parkinson’s disease, dementia, stroke, and schizophrenia (meta-analysis of 17 randomized controlled trials; total n=926 participants)	Physically active video games (exergames), including Nintendo Wii, Xbox Kinect, dance-based platforms, VR cycling, treadmill-based virtual environments, and interactive coordination games	The meta-analysis demonstrates that exergame interventions produce moderate positive effects on global cognitive functioning compared with control conditions. Significant cognitive benefits were observed for both healthy older adults and clinical populations, with particularly strong effects for executive functions—especially inhibitory control and cognitive flexibility—as well as attentional pro…	Snowballing
Stavrotheodoros, S., et al. (2018)	Older adults living independently at home in smart home and IoT pilot environments	IoT infrastructure for smart home support of independent living	The chapter outlines a smart-home IoT infrastructure integrating sensors and communication layers to monitor health, activities, and environmental conditions for older adults. It emphasizes scalable connectivity, context awareness, and interoperability of devices to support independent living and early risk detection. Challenges include privacy, data integration, deployment costs, and the need fo…	Snowballing
Tanioka, T. (2019)	Elderly adults living in rehabilitation facilities or long-term care settings, including individuals with dementia, supported by healthcare professionals	Humanoid nursing robots (HNRs), including socially assistive robots (e.g., Pepper) for nursing and rehabilitative care	The review discusses the use of humanoid nursing robots to support rehabilitative exercises, social interaction, and nursing care in older adults, emphasizing the Transactive Relationship Theory of Nursing as a framework for human–robot–human engagement. Observational and preliminary clinical findings suggest positive effects on emotional engagement, activity levels, and autonomic nervous system …	Literature from Pubmed
Teixeira, E., et al. (2021)	Older adults, including healthy elderly and individuals with chronic conditions such as cardiovascular disease, type 2 diabetes, and cognitive impairment (review of studies focused on elderly populations)	Wearable devices for physical activity and healthcare monitoring, including accelerometers, heart rate monitors, heart rate variability sensors, blood pressure monitors, continuous glucose monitoring systems, gait, sleep, and cognitive monitoring technologies	The critical review synthesizes evidence on the usefulness and limitations of wearable devices for monitoring physical activity and health-related outcomes in older adults. While wearables offer promising opportunities for continuous, real-world monitoring of activity, cardiovascular health, metabolic control, sleep, gait, and cognitive function, most devices are designed for younger populations …	Literature from Pubmed
Tian, Y. J. et al. (2024)	Older adults aged 65 years and over and their informal and formal caregivers living at home or in residential care settings (systematic review of 163 empirical studies)	Smart home health technologies (SHHTs), including IoT-based monitoring systems, assistive and social robots, wearables, ambient sensors, and integrated smart home ecosystems	The reviewed studies show that smart home health technologies support older adults by enabling continuous monitoring, enhancing safety, promoting social interaction, independence, and self-management, and reducing caregiver burden. However, their adoption is limited by usability and technical challenges, social acceptance concerns, high costs, and fears of increased loneliness or disruption of ca…	Literature from Pubmed
Topol, E. J., et al. (2024)	Older adults affected by age-related and chronic conditions across clinical care settings, including imaging, cardiology, and general diagnostics (empirical clinical focus)	Artificial intelligence–enabled diagnostic systems applied to age-related diseases and geriatric conditions	The study evaluates the performance of artificial intelligence–enabled diagnostic systems across multiple age-related clinical domains and shows that AI can significantly improve diagnostic accuracy, sensitivity, and early detection of conditions common in older adults, including cardiovascular, neurological, and degenerative diseases. However, results also highlight persistent risks related to a…	Literature from Pubmed
Tortora, C., et al. (2024)	Older adults aged 65 years and over diagnosed with mild cognitive impairment, living independently in the community or attending daycare centers (systematic review of 4 randomized controlled trials; total n=130 participants)	Virtual reality–based cognitive rehabilitation therapy (VR-CRT), including semi-immersive and fully immersive VR systems designed to train cognitive functions and instrumental activities of daily living	The systematic review indicates that VR-based cognitive rehabilitation therapy is at least as effective as conventional face-to-face cognitive rehabilitation therapy in improving global cognitive function and executive functions in older adults with mild cognitive impairment. Across the included randomized controlled trials, VR-CRT showed comparable or superior improvements in global cognition, e…	Literature from Pubmed
Tuena, C., et al. (2020)	Older adults aged ≥65 years, including healthy older adults and individuals with frailty, mild cognitive impairment, Alzheimer’s disease, Parkinson’s disease, stroke, and other age-related conditions (systematic review of 28 studies)	Virtual reality technologies (non-immersive, semi-immersive, and fully immersive VR) used in clinical and research settings for assessment and rehabilitation in older adults	The systematic review shows that virtual reality applications are generally usable and acceptable for older adults across clinical and research contexts. Non-immersive VR systems were most frequently used and associated with fewer usability issues, while immersive VR showed higher engagement but required careful design to avoid cybersickness and cognitive overload. Usability was strongly influenc…	Literature from Pubmed
Tuisku, O., et al. (2023)	Assistant nurses working in elderly care settings in Finland, Germany, and Sweden, involved in care of older adults	Care robots used in elderly care and the orientation process for their adoption and use	The study shows that assistant nurses have limited direct experience with care robots but demonstrate substantial willingness to engage in orientation and knowledge sharing. Orientation to care robot use is strongly shaped by social and organizational factors, with preferences for face-to-face, peer-led, and experience-based introduction rather than passive information sources. Findings highlight…	Snowballing
U.S. Food and Drug Administration (FDA) (2024)	Patients and healthcare system users affected by generative AI–enabled medical devices, including older adults as a vulnerable population (regulatory and policy focus)	Generative AI–enabled medical devices and Total Product Lifecycle (TPLC) regulatory framework	The executive summary outlines FDA’s risk-based regulatory approach for generative AI–enabled medical devices, emphasizing that GenAI introduces new challenges related to non-deterministic outputs, hallucinations, data drift, and difficulty in bounding intended use. The document highlights the need for a Total Product Lifecycle (TPLC) approach that integrates premarket evaluation, postmarket moni…	Grey literature
United Nations Department of Economic and Social Affairs, Population Division (2022)	Global population with a focus on older adults aged 65 years and over across all world regions	Demographic ageing and population trends relevant to digital health and aging-related technologies	The report documents rapid global population ageing, with the proportion of people aged 65+ projected to rise from 9.7% in 2022 to 16.4% by 2050, driven by increased life expectancy and declining fertility. It highlights substantial regional heterogeneity in ageing trajectories and emphasizes that health systems and long-term care infrastructures must adapt to growing numbers of older adults, pro…	Grey literature
US Food and Drug Administration (2025)	na	Immersive technologies, virtual reality	Virtual reality definition	Grey literature
US Food and Drug Administration. (2020)	na		Digital health technologies definition	Grey literature
US Food and Drug Administration. (2024)	na	Artificial intelligence	Artificial intelligence definition	Grey literature
US Food and Drug Administration. (2025)	na	Artificial intelligence	Generative AI definition	Grey literature
Valokivi, H., et al. (2023)	Older adults aged 65+ in Italy, Finland, and Sweden as addressed in national and regional eHealth policy documents (policy-level focus)	eHealth policies, digitalisation of care, and welfare technologies for ageing populations	The comparative policy analysis shows that eHealth is framed across Italy, Finland, and Sweden as a key solution to population ageing, rural service provision, and rising care costs, with strong techno-optimism in all three countries. However, the study reveals limited consideration of the relational, spatial, and ethical complexity of care, significant cross-country differences in attention to d…	Snowballing
van Kolfschooten, H. (2023)	Older adults as users of AI-based medical devices within the European healthcare system (conceptual and regulatory focus)	Artificial intelligence–based medical devices and age-related bias across the AI lifecycle	The paper conceptualizes “digital ageism” as a form of health inequity produced and reinforced throughout the entire lifecycle of AI medical devices, from data collection and model development to clinical deployment and use. It introduces the “AI cycle of health inequity” to explain how historical, representation, algorithmic, and contextual biases disproportionately disadvantage older adults. Th…	Snowballing
Van Patten, R., et al. (2020)	Older adults living independently at home without dementia, including cognitively healthy individuals and those with mild cognitive impairment (conceptual focus; no primary sample)	Home-based cognitively assistive robots (CAR), integrating socially assistive robotics, cognitive interventions, and human-centered design	The review introduces the concept of cognitively assistive robots as a distinct class of healthcare robots designed to support cognitive functioning and prolong independent living in older adults. It shows that CAR are feasible and promising for delivering reminders, cognitive training, conversation support, and assistance with instrumental activities of daily living in home settings. However, cu…	Literature from Pubmed
Wangmo, T., et al. (2019)	Older adults with dementia and age-related disability as end-users of care technologies, and professional stakeholders involved in their care (stakeholder-focused perspective)	Intelligent assistive technologies (IAT), including AI-based systems, robotics, wearables, and ambient monitoring for elderly and dementia care	The qualitative study identifies patient autonomy and informed consent, data management and privacy, distributive justice, and preservation of human contact as the main ethical priorities associated with the use of intelligent assistive technologies in elderly and dementia care. Findings reveal broad agreement on the ethical promises of IATs but substantial divergence on how ethical conflicts sho…	Literature from Pubmed
Wen, J., et al. (2024)	Older adults aged 60 years and over diagnosed with dementia, including Alzheimer’s disease, living in community and institutional care settings (systematic review and meta-analysis of 8 trials; total n=514 patients)	Virtual reality–based nursing interventions for dementia care, including immersive cognitive training, daily life scenario simulations, and VR-assisted physical and cognitive exercises	The systematic review and meta-analysis demonstrate that virtual reality–based nursing interventions significantly improve multiple outcomes in elderly patients with dementia compared with conventional care. Pooled results show significant improvements in cognitive function (MD = 1.61), quality of life (SMD = 0.85), and activities of daily living (MD = 3.75), as well as significant reductions in …	Literature from Pubmed
World Health Organization (WHO) (n.d.)	Older adults across the life course, with a focus on ageing populations globally (conceptual and policy-level focus)	Healthy ageing and functional ability as a public health and policy framework	The WHO defines healthy ageing as the process of developing and maintaining functional ability that enables wellbeing in older age, emphasizing the interaction between individuals’ intrinsic capacity and their environments. The framework highlights that functional ability—not the absence of disease—is the key outcome of interest, underscoring the role of supportive environments, health services, …	Grey literature
Yacchirema, D. C., et al. (2018)	Older adults aged 65+, including individuals with obstructive sleep apnea living at home and monitored in real-world environments	IoT- and Big Data–based smart system for sleep and obstructive sleep apnea monitoring and treatment support	The study presents a three-layer IoT–Fog–Cloud architecture that integrates heterogeneous sensors, wearable devices, and smart city open data to monitor sleep environment, sleep status, physiological parameters, and physical activity in older adults. The system enables real-time detection of sleep apnea episodes and supports treatment guidance through edge-based event processing and cloud-based b…	Snowballing
Yacchirema, D., et al. (2018)	Older adults as intended end-users of the system, with experimental evaluation conducted using simulated falls and activities of daily living by adult volunteers	IoT- and Big Data–based fall detection system using wearable accelerometers, fog computing, and cloud services	The study proposes an IoT-based fall detection system combining a wearable 3-axis accelerometer, low-power 6LoWPAN communication, a Smart IoT Gateway with fog computing capabilities, and cloud-based Big Data analytics. A decision-tree model trained on the SisFall dataset enables real-time fall detection and automatic alerting to caregivers and healthcare professionals. Experimental results show h…	Snowballing
Yan, M., et al. (2022)	Older adults aged over 60 years diagnosed with mild cognitive impairment, living in community, hospital, and residential care settings (systematic review and meta-analysis of 7 randomized controlled trials; total n=188 participants)	Virtual reality–based combined cognitive and physical interventions, including dual-task and sequential VR programs integrating cognitive training with physical exercise	The systematic review and meta-analysis show that virtual reality–based combined cognitive and physical interventions significantly improve global cognitive function in older adults with mild cognitive impairment compared with control conditions. Pooled results indicate a meaningful improvement in global cognition, particularly when cognitive and physical training are delivered simultaneously (du…	Literature from Pubmed
Yu, D., et al.. (2023)	Older adults aged over 65 years diagnosed with mild cognitive impairment, primarily community-dwelling and attending outpatient or rehabilitation settings (systematic review and meta-analysis of 14 randomized controlled trials; total n=518 participants)	Virtual reality–based cognitive and cognitive–motor training interventions delivered via non-immersive, semi-immersive, and fully immersive VR systems	The systematic review and meta-analysis demonstrate that virtual reality interventions have a significant positive overall effect on executive function in older adults with mild cognitive impairment. Pooled analyses show significant improvements in cognitive flexibility, global cognitive function, attention, and short-term memory compared with control interventions, while no significant effects w…	Literature from Pubmed
Zhang, T., et al. (2020)	Elderly patients monitored remotely using wearable and body sensor networks, with experimental evaluation based on real-time cardiac image datasets and simulated body postures (sitting and cycling)	Joint Deep Learning and Internet of Medical Things (IoMT) framework for cardiac image–driven elderly patient monitoring	The study proposes a multi-layer Deep-IoMT framework integrating wearable sensors, deep learning–based cardiac image processing, fog and cloud computing for remote monitoring of elderly patients. Results show that the proposed self-adaptive energy-aware transmission control significantly improves energy efficiency, battery lifetime, and communication reliability compared to conventional approache…	Snowballing
Zhang, Y., et al. (2023)	Older adults living at home, in community settings, and in long-term care environments, considered as end users of elderly-care robots (review-level population; no primary human sample)	Elderly-care robots, including medical monitoring robots, life-assistive nursing robots, rehabilitation robots, and companion/social robots	The review provides a comprehensive overview of the current research status of elderly-care robots and safe human–robot interaction (HRI) methods. It classifies elderly-care robots into medical and physiological monitoring robots, life-assisted nursing robots, rehabilitation robots, and companion robots, highlighting their roles in health monitoring, daily assistance, rehabilitation, and emotiona…	Literature from Pubmed
Zhu, S., et al. (2021)	Older adults aged >60 years diagnosed with mild cognitive impairment or dementia, living in community and institutional settings (systematic review and meta-analysis of 11 randomized controlled trials; total n=359 participants)	Virtual reality interventions of varying immersion levels (low, semi-immersive, and fully immersive VR) integrating cognitive and motor training tasks	The systematic review and meta-analysis demonstrate that virtual reality interventions produce significant improvements in several cognitive and motor domains in older adults with mild cognitive impairment or dementia. VR showed moderate positive effects on overall cognition, attention/executive function, memory, and global cognition, as well as small-to-moderate improvements in overall motor fun…	Literature from Pubmed
Zohny, H., et al. (2023)	na	Artificial intelligence	Generative AI definition	Snowballing
